# Supplementary material for: Initial change in fractional excretion of total protein after SGLT2 inhibitors predicts renal prognosis in patients with chronic kidney disease
Source: Clin Kidney J. 2025 Jul 7;18(8):sfaf209. doi: 10.1093/ckj/sfaf209 (PMC12319533; doi:10.1093/ckj/sfaf209)
Supplement: sfaf209_Supplemental_Files [file sfaf209_supplemental_files.zip]

Archive with 3 entries (3 files):
- Supplementary  Figure1.pdf
- Supplementary  Figure2.pdf
- Supplementary Table1-4.pdf
